# Supplementary material for: Mechnetor: a web server for exploring protein mechanism and the functional context of genetic variants
Source: Nucleic Acids Res. 2021 Jun 2;49(W1):W366–74. doi: 10.1093/nar/gkab399 (PMC8262711; doi:10.1093/nar/gkab399)
Supplement: gkab399_Supplemental_Files [file gkab399_supplemental_files.zip]

Archive with 1 entries (1 files):
- Supplementary_File_S1_elm_interaction_domains_reviewed.tsv
