# Supplementary material for: Mechnetor: a web server for exploring protein mechanism and the functional context of genetic variants
Source: Nucleic Acids Res. 2021 Jun 2;49(W1):W366–74. doi: 10.1093/nar/gkab399 (PMC8262711; doi:10.1093/nar/gkab399)
Supplement: gkab399_Supplemental_Files [file gkab399_supplemental_files.zip › Supplementary_File_S1_elm_interaction_domains_reviewed.tsv]

Supplementary File S1. Our manual annotation of the ELM interaction domains table. It includes several additional columns: (i) present in taxon: taxa where the interaction is allowed; (ii) not present in taxon: taxa where the interaction is not allowed: (iii) human domain-containing genes: human genes (or rules to identify human genes) where domain has to be present to allow interaction; (iv) dom…
ELM identifier	Interaction Domain Id	Interaction Domain Description	Interaction Domain Name	Present in Taxon	Not Present in Taxon	ELM-containing Genes	Human Domain-containing Genes	Domain-containing Genes	Phosphosites	Observations	Requires other ELM
CLV_C14_Caspase3-7	PF00656	Peptidase_C14	Caspase domain	Metazoa			CASP3, CASP4, CASP5, CASP6, CASP7	Decay[Dme], CASP3, CASP4, CASP5, CASP6, CASP7		Caspase cleavage site
CLV_MEL_PAP_1	PF00089	Trypsin	Trypsin	Arthropoda				PPAE, Sp7[Dme]		Usually occurs at unstructured N-terminal end of target proteins.
CLV_NRD_NRD_1	PF00675	Peptidase_M16	Insulinase (Peptidase family M16)	Metazoa			NRDC	NRDC, NRD1, NRD1A, NRD1B		NRD cleavage site
CLV_PCSK_FUR_1	PF00082	Peptidase_S8	Subtilase family	Vertebrata			FURIN	FURIN, PACE, FUR, FUR1, FUR2, FURINA
CLV_PCSK_KEX2_1	PF00082	Peptidase_S8	Subtilase family	Fungi				KEX2[Sce]
CLV_PCSK_PC1ET2_1	PF00082	Peptidase_S8	Subtilase family	Vertebrata			PCSK1, PCSK2, NEC1, NEC2	PCSK1?, PCSK2?, NEC1, NEC2
CLV_PCSK_PC7_1	PF00082	Peptidase_S8	Subtilase family	Vertebrata			PCSK7, PC7	PCSK7, PC7
CLV_PCSK_SKI1_1	PF00082	Peptidase_S8	Subtilase family	Vertebrata			MBTPS1	MBTPS1, S1P, SKI1
CLV_Separin_Fungi	PF03568	Peptidase_C50	Peptidase family C50	Fungi
CLV_Separin_Metazoa	PF03568	Peptidase_C50	Peptidase family C50	Metazoa
CLV_TASPASE1	PF01112	Asparaginase_2	Asparaginase	Eukaryota			TASP1	TASP1, TASP-1, At4g00590[Ath]
DEG_APCC_DBOX_1	PF00400	WD40	WD domain, G-beta repeat	Eukaryota			CDC20, FZR1	CDC20?, CDH1?, FZR?, FZY
DEG_APCC_KENBOX_2	PF00400	WD40	WD domain, G-beta repeat	Eukaryota			FZR1	CDH1?, FZR?, FZY
DEG_APCC_TPR_1	PF00515, PF07719, PF07720, PF07721, PF12688, PF13174, PF13176, PF13181, PF13371, PF13374, PF13414, PF13424, PF13428, PF13429, PF13432, PF13431, PF13512, PF14559, PF14561, PF09976, PF18833	TPR_1-22	Tetratricopeptide repeats.	Eukaryota			CDC27, CDC23, CDC16, ANAPC7	CDC27?, CDC23?, CDC16?, ANAPC7?, APC3?, ANAPC3?, APC6?, ANAPC6?, APC8?, ANAPC8?, APC7?, ANAPC7?		This motif is located at the C-terminal ending of APC/C binding proteins
DEG_APCC_TPR_1	SM00028	TPR	Tetratricopeptide repeats.	Eukaryota			CDC27, CDC23, CDC16, ANAPC7	CDC27?, CDC23?, CDC16?, ANAPC7?, APC3?, ANAPC3?, APC6?, ANAPC6?, APC8?, ANAPC8?, APC7?, ANAPC7?		This motif is located at the C-terminal ending of APC/C binding proteins
DEG_COP1_1	PF00400	WD40	WD domain, G-beta repeat	Metazoa, Viridiplantae			COP1	COP1?, RFWD2
DEG_CRL4_CDT2_1	PF00400	WD40	WD domain, G-beta repeat	Vertebrata			DTL	DTL?		This degron overlaps a canonical PCNA-binding motif
DEG_CRL4_CDT2_1	PF02747	PCNA_C	Proliferating cell nuclear antigen, C-terminal domain	Vertebrata			PCNA	PCNA
DEG_CRL4_CDT2_2	PF00400	WD40	WD domain, G-beta repeat	Eukaryota	Vertebrata			CDT2?, DTL?, l(2)dtl[Dme]
DEG_CRL4_CDT2_2	PF02747	PCNA_C	Proliferating cell nuclear antigen, C-terminal domain	Eukaryota	Vertebrata			PCNA?
DEG_Kelch_actinfilin_1	PF01344	Kelch_1	Kelch motif	Mammalia			KLHL17	KLHL17		Degradation signal
DEG_Kelch_Keap1_1	PF01344	Kelch_1	Kelch motif	Metazoa			KEAP1	KEAP1?
DEG_Kelch_Keap1_2	PF01344	Kelch_1	Kelch motif	Metazoa			KEAP1	KEAP1?
DEG_Kelch_KLHL3_1	PF01344	Kelch_1	Kelch motif	Vertebrata		WNK1?, WNK2?, WNK3?, WNK4?	KLHL2, KLHL3	KLHL2?, KLHL3?		Degron signal for KLHL2 and KLHL3
DEG_MDM2_SWIB_1	PF02201	SWIB	SWIB/MDM2 domain	Metazoa	Cel, Dme	TP53, TP63, TP73, NUMB, NUMBL	MDM2, MDM4	MDM2, MDM4
DEG_MDM2_SWIB_1	PF02201	SWIB	SWIB/MDM2 domain	Cel, Dme				MDM2, BAP60[Dme], swsn-2.2[Cel], MDM4
DEG_Nend_Nbox_1	PF02207	zf-UBR	Putative zinc finger in N-recognin (UBR box)	Eukaryota	Plantae		UBR?	UBR?		Degradation signal
DEG_Nend_Nbox_1	PF02207	zf-UBR	Putative zinc finger in N-recognin (UBR box)	Eukaryota	Plantae		UBR?	UBR?		Degradation signal
DEG_Nend_UBRbox_1	PF02207	zf-UBR	Putative zinc finger in N-recognin (UBR box)	Eukaryota	Plantae		UBR?	UBR?		Degradation signal
DEG_Nend_UBRbox_1	PF02207	zf-UBR	Putative zinc finger in N-recognin (UBR box)	Plantae				PRT?		Degradation signal
DEG_Nend_UBRbox_2	PF02207	zf-UBR	Putative zinc finger in N-recognin (UBR box)	Eukaryota	Plantae		UBR?	UBR?		Degradation signal
DEG_Nend_UBRbox_2	PF02207	zf-UBR	Putative zinc finger in N-recognin (UBR box)	Plantae				PRT?		Degradation signal
DEG_Nend_UBRbox_3	PF02207	zf-UBR	Putative zinc finger in N-recognin (UBR box)	Eukaryota	Plantae		UBR?	UBR?		Degradation signal
DEG_Nend_UBRbox_3	PF02207	zf-UBR	Putative zinc finger in N-recognin (UBR box)	Plantae				PRT?		Degradation signal
DEG_Nend_UBRbox_4	PF02207	zf-UBR	Putative zinc finger in N-recognin (UBR box)	Eukaryota	Plantae		UBR?	UBR?		Degradation signal
DEG_Nend_UBRbox_4	PF02207	zf-UBR	Putative zinc finger in N-recognin (UBR box)	Plantae				PRT?		Degradation signal
DEG_ODPH_VHL_1	PF01847	VHL	von Hippel-Lindau disease tumour suppressor protein	Eukaryota			VHL	VHL
DEG_SCF_COI1_1	SM00370	LRR	Leucine-rich repeats, outliers	Viridiplantae
DEG_SCF_FBW7_1	PF00400	WD40	WD domain, G-beta repeat	Eukaryota			FBXW7	FBXW7, AGO[Dme]	-1,-5
DEG_SCF_FBW7_2	PF00400	WD40	WD domain, G-beta repeat	Eukaryota			FBXW7	FBXW7, AGO[Dme]	-5
DEG_SCF_SKP2-CKS1_1	PF00560	LRR_1	Leucine-rich repeat	Metazoa			SKP2	SKP2	5	Requires binding of CKS1 to SKP2
DEG_SCF_TIR1_1	SM00370	LRR	Leucine-rich repeats, outliers	Viridiplantae
DEG_SCF_TRCP1_1	PF00400	WD40	WD domain, G-beta repeat	Metazoa			BTRC	BTRC, SLMB[Dme]	-1,-5
DEG_SIAH_1	PF03145	Sina	Seven in absentia protein family	Metazoa
DEG_SPOP_SBC_1	PF00917	MATH	MATH domain	Eukaryota			SPOP	SPOP
DOC_AGCK_PIF_1	PF00069	Pkinase	Protein kinase domain	Eukaryota
DOC_AGCK_PIF_2	PF00069	Pkinase	Protein kinase domain	Eukaryota			PRKC?, PKN?	PRKC?, PKN?, aPKC[Dme]
DOC_AGCK_PIF_3	PF00069	Pkinase	Protein kinase domain	Eukaryota			PRKAC?
DOC_ANK_TNKS_1	PF00023	Ank	Ankyrin repeat	Metazoa			TNKS1, TNKS2	TNKS1, TNKS2
DOC_CKS1_1	PF01111	CKS	Cyclin-dependent kinase regulatory subunit	Eukaryota			CKS1?	CKS1?[Metazoa], CKS-1[Cel], CKS1?[Ath]	3	This motif increases affinity of the protein with CDK family of kinases	MOD_CDK_SPK_2, MOD_CDK_SpxK_1, MOD_CDK_SpxxK_3
DOC_CYCLIN_RXL_1	PF00134	Cyclin_N	Cyclin, N-terminal domain	Eukaryota						This motif increases affinity of the protein with CDK family of kinases	MOD_CDK_SPK_2, MOD_CDK_SpxK_1, MOD_CDK_SpxxK_3
DOC_GSK3_Axin_1	PF00069	Pkinase	Protein kinase domain	Vertebrata		AXIN1	GSK3B	GSK3B		GSK3-beta docking motif
DOC_MAPK_DCC_7	PF00069	Pkinase	Protein kinase domain	Eukaryota	Dme		MAPK?	MAPK?, MPK?		MAPK docking motif. Mainly for ERK1, ERK2 and P38 subfamily	MOD_ProDKin_1
DOC_MAPK_FxFP_2	PF00069	Pkinase	Protein kinase domain	Eukaryota	Dme		MAPK?	MAPK?, MPK?		MAPK docking motif	MOD_ProDKin_1
DOC_MAPK_gen_1	PF00069	Pkinase	Protein kinase domain	Eukaryota	Dme		MAPK?	MAPK?, MPK?		MAPK docking motif	MOD_ProDKin_1
DOC_MAPK_GRA24_9	PF00069	Pkinase	Protein kinase domain	Eukaryota	Dme		MAPK?	MAPK?, MPK?		MAPK docking motif	MOD_ProDKin_1
DOC_MAPK_HePTP_8	PF00069	Pkinase	Protein kinase domain	Eukaryota	Dme		MAPK?	MAPK?, MPK?		MAPK docking motif. Mainly for ERK1, ERK2 and P38 subfamily	MOD_ProDKin_1
DOC_MAPK_JIP1_4	PF00069	Pkinase	Protein kinase domain	Eukaryota	Dme		MAPK8, MAPK9, MAPK10	MAPK8, MPK8, JNK-1, JNK1, MAPK9, MPK9, MAPK10, MPK10		MAPK docking motif. Exclusive to JNK kinases	MOD_ProDKin_1
DOC_MAPK_MEF2A_6	PF00069	Pkinase	Protein kinase domain	Eukaryota	Dme		MAPK?	MAPK?, MPK?		MAPK docking motif. Mainly for ERK1, ERK2 and P38 subfamily	MOD_ProDKin_1
DOC_MAPK_NFAT4_5	PF00069	Pkinase	Protein kinase domain	Eukaryota	Dme		MAPK8, MAPK9, MAPK10	MAPK8, MPK8, JNK-1, JNK1, MAPK9, MPK9, MAPK10, MPK10		MAPK docking motif. Exclusive to JNK kinases	MOD_ProDKin_1
DOC_MAPK_RevD_3	PF00069	Pkinase	Protein kinase domain	Eukaryota	Dme		MAPK3, MAPK1, MAPK14, MAPK11, MAPK12, MAPK13	MAPK3, MPK3, MAPK1, MPK1, MAPK14, MPK14, MAPK11, MPK11, MAPK12, MPK12, MAPK13, MPK13		MAPK docking motif. Mainly for ERK1, ERK2 and P38 subfamily	MOD_ProDKin_1
DOC_MAPK_DCC_7	PF00069	Pkinase	Protein kinase domain	Dme						MAPK docking motif. Mainly for ERK1, ERK2 and P38 subfamily	MOD_ProDKin_1
DOC_MAPK_FxFP_2	PF00069	Pkinase	Protein kinase domain	Dme						MAPK docking motif	MOD_ProDKin_1
DOC_MAPK_gen_1	PF00069	Pkinase	Protein kinase domain	Dme						MAPK docking motif	MOD_ProDKin_1
DOC_MAPK_GRA24_9	PF00069	Pkinase	Protein kinase domain	Dme						MAPK docking motif	MOD_ProDKin_1
DOC_MAPK_HePTP_8	PF00069	Pkinase	Protein kinase domain	Dme						MAPK docking motif. Mainly for ERK1, ERK2 and P38 subfamily	MOD_ProDKin_1
DOC_MAPK_JIP1_4	PF00069	Pkinase	Protein kinase domain	Dme						MAPK docking motif. Exclusive to JNK kinases	MOD_ProDKin_1
DOC_MAPK_MEF2A_6	PF00069	Pkinase	Protein kinase domain	Dme						MAPK docking motif. Mainly for ERK1, ERK2 and P38 subfamily	MOD_ProDKin_1
DOC_MAPK_NFAT4_5	PF00069	Pkinase	Protein kinase domain	Dme						MAPK docking motif. Exclusive to JNK kinases	MOD_ProDKin_1
DOC_MAPK_RevD_3	PF00069	Pkinase	Protein kinase domain	Dme						MAPK docking motif. Mainly for ERK1, ERK2 and P38 subfamily	MOD_ProDKin_1
DOC_PIKK_1	PF02985	HEAT	HEAT repeat	Eukaryota	Eukaryota
DOC_PIKK_1	PF02259	FAT	FAT domain	Eukaryota			ATM, ATR, PRKDC, MTOR			This is a docking motif for PIKK kinases that binds to their HEAT domains, which may not exactly correspond to the Pfam domains selected for this interaction.
DOC_PIKK_1	PF15785	SMG1	Serine/threonine-protein kinase smg-1	Eukaryota			SMG1			This is a docking motif for PIKK kinases that binds to their HEAT domains, which may not exactly correspond to the Pfam domains selected for this interaction.
DOC_PP1_MyPhoNE_1	PF00149	Metallophos	Calcineurin-like phosphoesterase	Metazoa			PPP1C?	PPP1C?, Pp1?[Dme], gsp?[Cel]		PP1 docking motif	DOC_PP1_RVXF_1
DOC_PP1_RVXF_1	PF00149	Metallophos	Calcineurin-like phosphoesterase	Eukaryota			PPP1C?	PPP1C?, Pp1?[Dme], gsp?[Cel], TOPP?[Ath]		PP1 docking motif
DOC_PP1_SILK_1	PF00149	Metallophos	Calcineurin-like phosphoesterase	Eukaryota			PPP1C?	PPP1C?, Pp1?[Dme], gsp?[Cel], TOPP?[Ath]		PP1 docking motif	DOC_PP1_RVXF_1
DOC_PP2A_B56_1	IPR016024	Armadillo-type fold	Armadillo-type fold	Eukaryota, Virus			PPP2R5?			PP2A holoenzyme B56-docking site
DOC_PP2A_B56_1	PF01603	B56	Protein phosphatase 2A regulatory B subunit (B56 family)	Eukaryota, Virus			PPP2R5?			PP2A holoenzyme B56-docking site
DOC_PP2A_KARD_1	PF01603	B56	Protein phosphatase 2A regulatory B subunit (B56 family)
DOC_PP2B_LxvP_1	PF00149	Metallophos	Calcineurin-like phosphoesterase	Eukaryota			PPP3C?	PPPC3?[Vertebrata], PP2B?[Dme], CanA?[Dme], tax-6[Cel]		Docking motif	DOC_PP2B_PxIxI_1
DOC_PP2B_LxvP_1	PF13499	EF_hand_7	EF-hand domain pair	Eukaryota			PPP3R?	PPP3R?, CNB?
DOC_PP2B_PxIxI_1	PF00149	Metallophos	Calcineurin-like phosphoesterase	Eukaryota			PPP3C?	PPPC3?[Vertebrata], PP2B?[Dme], CanA?[Dme], tax-6[Cel]		Docking motif	DOC_PP2B_LxvP_1
DOC_PP4_FxxP_1	PF00568	WH1	WH1 domain	Eukaryota
DOC_PP4_MxPP_1	PF00568	WH1	WH1 domain	Eukaryota
DOC_SPAK_OSR1_1	PF12202	OSR1_C	Oxidative-stress-responsive kinase 1 C terminal	Metazoa
DOC_USP7_MATH_1	PF00917	MATH	MATH domain	Eukaryota
DOC_USP7_MATH_2	PF00917	MATH	MATH domain	Eukaryota
DOC_USP7_UBL2_3	PF12436	USP7_ICP0_bdg	ICP0-binding domain of Ubiquitin-specific protease 7	Eukaryota
DOC_WD40_RPTOR_TOS_1	PF00400	WD40	WD domain, G-beta repeat	Eukaryota			RPTOR	RPTOR, RAPTOR, RAPTOR1, RAPTOR2
DOC_WW_Pin1_4	PF00397	WW	WW domain	Eukaryota			PIN1, PIN4, homologues	PIN1, PIN4, homologues, DOD[Dme]	4
LIG_14-3-3_CanoR_1	PF00244	14/03/2003	14-3-3 protein	Eukaryota
LIG_14-3-3_ChREBP_3	PF00244	14/03/2003	14-3-3 protein	Eukaryota
LIG_14-3-3_CterR_2	PF00244	14/03/2003	14-3-3 protein	Eukaryota
LIG_Actin_RPEL_3	PF00022	Actin	Actin	Fungi, Metazoa
LIG_Actin_RPEL_3	PF02755	RPEL	RPEL repeat	Fungi, Metazoa
LIG_Actin_WH2_1	PF00022	Actin	Actin	Eukaryota
LIG_Actin_WH2_2	PF00022	Actin	Actin	Eukaryota
LIG_ANK_PxLPxL_1	PF00023	Ank	Ankyrin repeat	Metazoa			ANKRA2, RFXANK	ANKRA2, RFXANK, Dmel\CG5846[Dme]
LIG_ANK_PxLPxL_1	SM00248	ANK	ankyrin repeats	Metazoa
LIG_AP_GAE_1	PF02883	Alpha_adaptinC2	Adaptin C-terminal domain	Eukaryota
LIG_AP2alpha_1	PF02296	Alpha_adaptin_C	Alpha adaptin AP2, C-terminal domain	Eukaryota
LIG_AP2alpha_2	PF02296	Alpha_adaptin_C	Alpha adaptin AP2, C-terminal domain	Eukaryota
LIG_AP2alpha_2	PF02296	B2-adapt-app C	Beta2-adaptin appendage, C-terminal sub-domain	Eukaryota
LIG_APCC_ABBA_1	PF00400	WD40	WD domain, G-beta repeat	Eukaryota	Metazoa, Fungi			CDC20?, CDH1?, FZR?, FZY
LIG_APCC_ABBA_1	PF00400	WD40	WD domain, G-beta repeat	Metazoa			CDC20	CDC20
LIG_APCC_ABBA_1	PF00400	WD40	WD domain, G-beta repeat	Fungi				CDH1?
LIG_APCC_ABBAyCdc20_2	PF00400	WD40	WD domain, G-beta repeat	Fungi		CLB5, MAD3		CDC20?
LIG_APCC_Cbox_1	PF00515, PF07719, PF07720, PF07721, PF12688, PF13174, PF13176, PF13181, PF13371, PF13374, PF13414, PF13424, PF13428, PF13429, PF13432, PF13431, PF13512, PF14559, PF14561, PF09976, PF18833	TPR_1-22	Tetratricopeptide repeats.	Eukaryota	Amoebozoa, Fungi	CDC20?, CDH1?, FZR?, FZY	CDC27, CDC23	CDC27?, ANAPC3, APC3, CDC23?, ANAPC8, APC8		This motif is located at the N-terminal region of APC/C co-activators and is conserved among Cdc20-related proteins in Eukaryota
LIG_APCC_Cbox_2	PF00515, PF07719, PF07720, PF07721, PF12688, PF13174, PF13176, PF13181, PF13371, PF13374, PF13414, PF13424, PF13428, PF13429, PF13432, PF13431, PF13512, PF14559, PF14561, PF09976, PF18833	TPR_1-22	Tetratricopeptide repeats.	Amoebozoa, Fungi		CDC20?, CDH1?, FZR?, FZY		CDC27?, ANAPC3, APC3, CDC23?, ANAPC8, APC8		This motif is located in the N-terminal region of APC/C co-activators and is conserved among Cdc20-related proteins in Eukaryota
LIG_ARL_BART_1	PF11527	ARL2_Bind_BART	The ARF-like 2 binding protein BART	Metazoa	Xla	ARL2?	ARL2BP	ARL2BP
LIG_ARL_BART_1	PF11527	ARL2_Bind_BART	The ARF-like 2 binding protein BART	Metazoa	Xla	ARL3?	CFAP36	CFAP36
LIG_ARL_BART_1	PF11527	ARL2_Bind_BART	The ARF-like 2 binding protein BART	Xla
LIG_BH_BH3_1	PF00452	Bcl-2	Apoptosis regulator proteins, Bcl-2 family	Metazoa
LIG_BIR_II_1	PF00653	BIR	Inhibitor of Apoptosis domain	Metazoa
LIG_BIR_III_1	PF00653	BIR	Inhibitor of Apoptosis domain	Metazoa
LIG_BIR_III_2	PF00653	BIR	Inhibitor of Apoptosis domain	Metazoa
LIG_BIR_III_3	PF00653	BIR	Inhibitor of Apoptosis domain	Arthropoda
LIG_BIR_III_4	PF00653	BIR	Inhibitor of Apoptosis domain	Arthropoda
LIG_BRCT_BRCA1_1	PF00533	BRCT	BRCA1 C Terminus (BRCT) domain	Eukaryota			BRCA1	BRCA1	2	BRCT Phosphopeptide ligand
LIG_BRCT_BRCA1_2	PF00533	BRCT	BRCA1 C Terminus (BRCT) domain	Eukaryota			BRCA1	BRCA1	2	BRCT Phosphopeptide ligand
LIG_BRCT_MDC1_1	PF16770	RTT107_BRCT_5	Regulator of Ty1 transposition protein 107 BRCT domain	Metazoa			MDC1	MDC1, MU2	2	BRCT Phosphopeptide ligand
LIG_CaM_1-14-15-16_REV_1	PF13499	EF-hand_7	EF-hand domain pair
LIG_CaM_1-17_6	PF13499	EF-hand_7	EF-hand domain pair
LIG_CaM_1-26_7	PF13499	EF-hand_7	EF-hand domain pair
LIG_CaM_1-5-10-14_3	PF13499	EF-hand_7	EF-hand domain pair
LIG_CaM_1-8_REV_2	PF13499	EF-hand_7	EF-hand domain pair
LIG_CaM_1-8-14_4	PF13499	EF-hand_7	EF-hand domain pair
LIG_CaM_1-8-9-10_5	PF13499	EF-hand_7	EF-hand domain pair
LIG_CaM_IQ_9	PF00036	EF-hand_1	EF hand	Eukaryota			CALM?	CALM?, CAM?		The IQ motif enables the Ca2+-independent binding of CaM to target proteins
LIG_CaM_IQ_9	PF13499	EF-hand_7	EF-hand domain pair	Eukaryota			CALM?	CALM?, CAM?		The IQ motif enables the Ca2+-independent binding of CaM to target proteins
LIG_CaM_NSCaTE_8	PF13499	EF-hand_7	EF-hand domain pair	Eukaryota	Arachnida, Crustacea	CACNA1C[Hsa], CACNA1D[Hsa]	CALM?	CALM?, CAM?		Only in the Cav1.2 and Cav1.3 L-type calcium channels
LIG_CaMK_CASK_1	PF00069	Pkinase	Protein kinase domain	Metazoa			CASK	CASK
LIG_CAP-Gly_1	PF01302	CAP_GLY	CAP-Gly domain	Eukaryota
LIG_CAP-Gly_2	PF01302	CAP_GLY	CAP-Gly domain	Eukaryota
LIG_CID_NIM_1	IPR006569	CID domain	CID domain	Fungi		PAP2, TRF4		NRD1
LIG_CID_NIM_1	PF04818	CTD_bind	RNA polymerase II-binding domain.	Fungi		PAP2, TRF4		NRD1
LIG_Clathr_ClatBox_1	PF01394	Clathrin_propel	Clathrin propeller repeat	Eukaryota						Clathrin boxes interact with the N-terminal beta-propeller structure of Clathrin heavy chain
LIG_Clathr_ClatBox_2	PF01394	Clathrin_propel	Clathrin propeller repeat	Eukaryota						Clathrin boxes interact with the N-terminal beta-propeller structure of Clathrin heavy chain	LIG_Clathr_ClatBox_1
LIG_CNOT1_NIM_1	PF04054	Not1	CCR4-Not complex component, Not1	Metazoa	Arthropoda, Nematoda	NANOS1, NANOS2, NANOS3
LIG_CORNRBOX	PF00104	Hormone_recep	Ligand-binding domain of nuclear hormone receptor	Metazoa		NCOR1, NCOR2
LIG_CSK_EPIYA_1	PF00017	SH2	SH2 domain	Vertebrata					3	Due to the unusal pattern for an SH2-interacting motif, other interactions should not be ruled out
LIG_CSL_BTD_1	PF09270	BTD	Beta-trefoil DNA-binding domain	Metazoa, Virus
LIG_CtBP_PxDLS_1	PF00389	2-Hacid_dh	D-isomer specific 2-hydroxyacid dehydrogenase, catalytic domain	Metazoa			CTBP1, CTBP2	CTBP, CTBP1, CTBP2
LIG_DCNL_PONY_1	PF03556	Cullin_binding	Cullin binding	Eukaryota
LIG_deltaCOP1_diTrp_1	PF00928	Adap_comp_sub	Adaptor complexes medium subunit family	Eukaryota
LIG_Dynein_DLC8_1	PF01221	Dynein_light	Dynein light chain type 1	Eukaryota						Also found in viral proteins
LIG_EABR_CEP55_1	PF12180	EABR	TSG101 and ALIX binding domain of CEP55	Metazoa
LIG_EF_ALG2_ABM_1	SM00054	EFh	EF-hand, calcium binding motif	Eukaryota
LIG_EF_ALG2_ABM_2	SM00054	EFh	EF-hand, calcium binding motif	Eukaryota
LIG_EH_1	PF00036	EF-hand_1	EF hand	Eukaryota
LIG_EH_1	PF12763	EF-hand_4	Cytoskeletal-regulatory complex EF hand	Eukaryota
LIG_EH1_1	PF00400	WD40	WD domain, G-beta repeat	Metazoa			TLE1, TLE2, TLE3, TLE4, TLE5, TLE6, TLE7	TLE1, TLE2, TLE3, TLE4, TLE5, TLE6, TLE7, GRO[Dme]
LIG_eIF4E_1	PF01652	IF4E	Eukaryotic initiation factor 4E	Eukaryota			eIF4E	eIF4E		Interacts with Trytophan at position 73 (human and mouse)
LIG_eIF4E_2	PF01652	IF4E	Eukaryotic initiation factor 4E	Eukaryota			eIF4E	eIF4E		Interacts with Trytophan at position 73 (human and mouse)
LIG_EVH1_1	PF00568	WH1	WH1 domain	Metazoa
LIG_EVH1_2	PF00568	WH1	WH1 domain	Metazoa
LIG_EVH1_3	PF00568	WH1	WH1 domain	Eukaryota
LIG_FAT_LD_1	PF03623	Focal_AT	Focal adhesion targeting region	Eukaryota
LIG_FHA_1	PF00498	FHA	FHA domain	Eukaryota					3
LIG_FHA_2	PF00498	FHA	FHA domain	Eukaryota					3
LIG_FXI_DFP_1	PF00024	PAN_1	PAN domain	Vertebrata
LIG_FZD_DVL_PDZ	PF00595	PDZ	PDZ domain (Also known as DHR or GLGF)	Metazoa
LIG_G3BP_FGDF_1	PF02136	NTF2	Nuclear transport factor 2 (NTF2) domain	Bilateria, Virus, Simplexvirus, Alphavirus			G3BP?	G3BP?
LIG_GBD_Chelix_1	PF00786	PBD	P21-Rho-binding domain	Eukaryota			WAS, WASL	WAS, WASP, WASL		Binds to PBD domain within the same protein.
LIG_GBD_WASP_1	PF00786	PBD	P21-Rho-binding domain	Eukaryota			WAS, WASL	WAS, WASP, WASL		This is a candidate motif and thus not yet searched for.
LIG_GLEBS_BUB3_1	PF00400	WD40	WD domain, G-beta repeat	Eukaryota			RAE1, BUB3	RAE1, RAE-1, GLE2
LIG_GSK3_LRP6_1	PF00069	Pkinase	Protein kinase domain	Metazoa		LRP5, LRP6	GSK3?	GSK3?
LIG_GYF	PF02213	GYF	GYF domain	Eukaryota						GYF domain ligand
LIG_HCF-1_HBM_1	PF01344, PF07646, PF13415, PF13418, PF13854, PF13964	Kelch	Galactose oxidase, central domain	Metazoa			HCFC1	HCFC1, HCF?
LIG_HOMEOBOX	PF00046	Homeobox	Homeobox domain	Hsa			PBX?	PBX?		PBX Homeodomain ligand
LIG_HOMEOBOX	PF00046	Homeobox	Homeobox domain	Metazoa	Hsa					PBX Homeodomain ligand
LIG_HP1_1	PF01393	Chromo_shadow	Chromo shadow domain	Eukaryota
LIG_IBAR_NPY_1	PF08397	IMD	IRSp53/MIM homology domain	Chordata						I-BAR domain binding site in E.coli Tir protein
LIG_IBS_1	PF00092	VWA	von Willebrand factor type A domain	Metazoa, Virus						Integrin binding site in extracellular proteins
LIG_Integrin_isoDGR_1	PF00362	Integrin_beta	Integrin, beta chain	Metazoa						Integrin binding site in extracellular proteins
LIG_Integrin_isoDGR_1	PF01839	FG-GAP	FG-GAP repeat	Metazoa						Integrin binding site in extracellular proteins
LIG_Integrin_isoDGR_1	PF08441	Integrin_alpha2	Integrin alpha	Metazoa						Integrin binding site in extracellular proteins
LIG_IRF3_LxIS_1	PF10401	IRF-3	Interferon-regulatory factor 3	Eukaryota, Virus			IRF3	IRF3	-1	Requires phosphorylation of the last Serine
LIG_KLC1_Yacidic_2	PF00515, PF07719, PF07720, PF07721, PF12688, PF13174, PF13176, PF13181, PF13371, PF13374, PF13414, PF13424, PF13428, PF13429, PF13432, PF13431, PF13512, PF14559, PF14561, PF09976, PF18833	TPR_1-22	Tetratricopeptide repeat	Eukaryota			KLC?	KLC?
LIG_KLC1_WD_1	SM00028	TPR	Tetratricopeptide repeats.	Eukaryota
LIG_KLC1_WD_1	PF00515, PF07719, PF07720, PF07721, PF12688, PF13174, PF13176, PF13181, PF13371, PF13374, PF13414, PF13424, PF13428, PF13429, PF13432, PF13431, PF13512, PF14559, PF14561, PF09976, PF18833	TPR_1-22	Tetratricopeptide repeats.	Eukaryota			KLC?	KLC?
LIG_LIR_Apic_2	PF02991	Atg8	Autophagy protein Atg8 ubiquitin like	Apicomplexa						ATG8 family binding motif
LIG_LIR_Gen_1	PF02991	Atg8	Autophagy protein Atg8 ubiquitin like	Eukaryota	Apicomplexa, Nematoda					ATG8 family binding motif
LIG_LIR_LC3C_4	PF02991	Atg8	Autophagy protein Atg8 ubiquitin like	Eukaryota			MAP1LC3?	MAP1LC3?		ATG8 family binding motif
LIG_LIR_Nem_3	PF02991	Atg8	Autophagy protein Atg8 ubiquitin like	Nematoda						ATG8 family binding motif
LIG_LRP6_Inhibitor_1	PF00058	Ldl_recept_b	Low-density lipoprotein receptor repeat class B	Chordata	Cel, Dme		LRP5, LRP6	LRP5?, LRP6?, Fbn1[Xla]		LRP5/6 binding motif
LIG_LRP6_Inhibitor_1	PF00058	Ldl_recept_b	Low-density lipoprotein receptor repeat class B	Cel, Dme						LRP5/6 binding motif
LIG_LYPXL_L_2	PF13949	ALIX_LYPXL_bnd	ALIX V-shaped domain binding to HIV	Eukaryota, Virus
LIG_LYPXL_S_1	PF13949	ALIX_LYPXL_bnd	ALIX V-shaped domain binding to HIV	Eukaryota, Virus
LIG_MAD2	PF02301	HORMA	HORMA domain	Eukaryota		MAD1?, CDC20?, CDH1?, FZR?, FZY
LIG_MLH1_MIPbox_1	PF16413	Mlh1_C	DNA mismatch repair protein Mlh1 C-terminus	Eukaryota						MLH1 C-terminal domain binding motif
LIG_Mtr4_Air2_1	PF00270	DEAD	DEAD/DEAH box helicase	Fungi				MTR4
LIG_Mtr4_Trf4_1	PF00270	DEAD	DEAD/DEAH box helicase	Fungi				MTR4
LIG_Mtr4_Trf4_2	PF00270	DEAD	DEAD/DEAH box helicase	Vertebrata			MTREX	MTREX
LIG_MYND_1	PF01753	zf-MYND	MYND finger	Metazoa			^RUNX1T1, ^CBFA2T2, ^CBFA2T3, ^DEAF1, ^EGLN1, ^ZMYND8	^RUNX1T1, ^CBFA2T2, ^CBFA2T3, ^DEAF1, ^EGLN1, ^ZMYND8
LIG_MYND_2	PF01753	zf-MYND	MYND finger	Metazoa			RUNX1T1, CBFA2T2, CBFA2T3, DEAF1	RUNX1T1, CBFA2T2, CBFA2T3, DEAF1
LIG_MYND_3	PF01753	zf-MYND	MYND finger	Eukaryota			EGLN1	EGLN1, HPH[Dme]
LIG_NBox_RRM_1	PF00076	RRM_1	RNA recognition motif. (a.k.a. RRM, RBD, or RNP domain)	Eukaryota			PUF60	PUF60, HFP[Dme]
LIG_NRBOX	PF00104	Hormone_recep	Ligand-binding domain of nuclear hormone receptor	Metazoa						Motif primarily found in co-activators of nuclear receptors.
LIG_OCRL_FandH_1	PF00620	RhoGAP	RhoGAP domain	Bilateria	Cel, Dme	APPL1, PHETA1, PHETA2	OCRL, INPP5B	OCRL, INPP5B
LIG_OCRL_FandH_1	PF00620	RhoGAP	RhoGAP domain	Dme			OCRL, INPP5B	OCRL, INPP5B
LIG_PALB2_WD40_1	PF16756	PALB2_WD40	Partner and localizer of BRCA2 WD40 domain	Vertebrata		BRCA2
LIG_PAM2_1	PF00658	PABP	Poly-adenylate binding protein, unique domain	Eukaryota
LIG_PAM2_2	PF00658	PABP	Poly-adenylate binding protein, unique domain	Metazoa
LIG_PCNA_TLS_4	PF02747	PCNA_C	Proliferating cell nuclear antigen, C-terminal domain	Eukaryota
LIG_PCNA_APIM_2	PF02747	PCNA_C	Proliferating cell nuclear antigen, C-terminal domain	Metazoa
LIG_PCNA_PIPBox_1	PF02747	PCNA_C	Proliferating cell nuclear antigen, C-terminal domain	Eukaryota	Fungi
LIG_PCNA_yPIPBox_3	PF02747	PCNA_C	Proliferating cell nuclear antigen, C-terminal domain	Fungi
LIG_PDZ_Class_1	PF00595	PDZ	PDZ domain (Also known as DHR or GLGF)	Eukaryota						Located at C-terminus
LIG_PDZ_Class_2	PF00595	PDZ	PDZ domain (Also known as DHR or GLGF)	Eukaryota						Located at C-terminus
LIG_PDZ_Class_3	PF00595	PDZ	PDZ domain (Also known as DHR or GLGF)	Eukaryota						Located at C-terminus
LIG_PDZ_Wminus1_1	PF00595	PDZ	PDZ domain (Also known as DHR or GLGF)	Metazoa						Located at C-terminus
LIG_Pex14_1	PF00018	SH3_1	SH3 domain	Eukaryota		PEX5	PEX13	PEX14
LIG_Pex14_1	PF14604	SH3_9	SH3 domain	Eukaryota		PEX5	PEX13	PEX14
LIG_Pex14_1	PF04695	Pex14_N	Peroxisomal membrane anchor protein (Pex14p) conserved region	Eukaryota	Sce	PEX5	PEX14	PEX14		In human cells, the interaction is mediated by seven LIG_Pex14_1 motifs
LIG_Pex14_2	PF04695	Pex14_N	Peroxisomal membrane anchor protein (Pex14p) conserved region	Eukaryota		PEX19?	PEX14	PEX14
LIG_Pex14_2	PF04695	Pex14_N	Peroxisomal membrane anchor protein (Pex14p) conserved region	Sce		PEX5		PEX14		Tryptophan in FxxxW motif is essential for Pex5-Pex14 interaction
LIG_Pex14_3	PF04695	Pex14_N	Peroxisomal membrane anchor protein (Pex14p) conserved region	Eukaryota	Fungi	PEX5	PEX14	PEX14		This motif binds to same hydrophobic pocket as LIG_Pex14_1, strengthening the interaction
LIG_Pex14_4	PF04695	Pex14_N	Peroxisomal membrane anchor protein (Pex14p) conserved region	Fungi		PEX5		PEX14		This motif binds to same hydrophobic pocket as LIG_Pex14_1, strengthening the interaction
LIG_Pex3_1	PF04882	Peroxin-3	Peroxin-3	Eukaryota		PEX19?	PEX3	PEX3?		Motif located at N-terminus
LIG_PROFILIN_1	PF00235	Profilin	Profilin	Eukaryota
LIG_PTAP_UEV_1	PF05743	UEV	UEV domain	Metazoa
LIG_PTB_Apo_2	PF00640	PID	Phosphotyrosine interaction domain (PTB/PID)	Metazoa
LIG_PTB_Apo_2	PF02174	IRS	PTB domain (IRS-1 type)	Metazoa
LIG_PTB_Phospho_1	PF00640	PID	Phosphotyrosine interaction domain (PTB/PID)	Metazoa					-1
LIG_PTB_Phospho_1	PF02174	IRS	PTB domain (IRS-1 type)	Metazoa					-1
LIG_PTB_Phospho_1	PF08416	PTB	Phosphotyrosine-binding domain	Metazoa					-1
LIG_PTB_Phospho_1	PF10480	ICAP-1_inte_bdg	Beta-1 integrin binding protein	Metazoa					-1
LIG_Rb_LxCxE_1	PF01857	RB_B	Retinoblastoma-associated protein B domain	Metazoa, Viridiplantae
LIG_Rb_pABgroove_1	PF01857	RB_B	Retinoblastoma-associated protein B domain	Metazoa		E2F?
LIG_Rb_pABgroove_1	PF01858	RB_A	Retinoblastoma-associated protein A domain	Metazoa		E2F?
LIG_REV1ctd_RIR_1	PF16727	REV1_C	DNA repair protein REV1 C-terminal domain	Eukaryota
LIG_RGD	PF00362	Integrin_beta	Integrin, beta chain	Metazoa						Integrin binding site in extracellular proteins
LIG_RGD	PF01839	FG-GAP	FG-GAP repeat	Metazoa						Integrin binding site in extracellular proteins
LIG_RPA_C_Fungi	PF08784	RPA_C	Replication protein A C terminal	Fungi
LIG_RPA_C_Insects	PF08784	RPA_C	Replication protein A C terminal	Arthropoda
LIG_RPA_C_Plants	PF08784	RPA_C	Replication protein A C terminal	Plantae
LIG_RPA_C_Vert	PF08784	RPA_C	Replication protein A C terminal	Vertebrata
LIG_RRM_PRI_1	PF11835	RRM_8	RRM-like domain	Chordata			PTBP?	PTBP?		Interacts with second RRM domain of PTBP
LIG_RRM_PRI_1	PF13893	RRM_5	RRM-like domain	Chordata			PTBP?	PTBP?		Interacts with second RRM domain of PTBP
LIG_RRM_PRI_1	PF00076	RRM_1	RRM-like domain	Chordata			PTBP?	PTBP?		Interacts with second RRM domain of PTBP
LIG_RRM_PRI_1	PF10378	RRM	Putative RRM domain	Chordata			PTBP?	PTBP?		Interacts with second RRM domain of PTBP
LIG_SH2_GRB2like	PF00017	SH2	SH2 domain	Metazoa			GRB2, GRB7, GRB10, GRB14, GRAP, GRAP2, TNS?	GRB2, GRB7, GRB10, GRB14, GRAP, GRAP2, TNS?, drk[Dme], tensin[Dme]	1
LIG_SH2_CRK	PF00017	SH2	SH2 domain	Metazoa
LIG_SH2_NCK_1	PF00017	SH2	SH2 domain	Metazoa
LIG_SH2_PTP2	PF00017	SH2	SH2 domain	Eukaryota			PTPN2, PLCG?	PTP2, PTPN2, PLCG?, sl[Dme]	1
LIG_SH2_SRC	PF00017	SH2	SH2 domain	Metazoa					1
LIG_SH2_STAP1	PF00017	SH2	SH2 domain	Metazoa
LIG_SH2_STAT3	PF00017	SH2	SH2 domain	Metazoa			STAT3	STAT3	1
LIG_SH2_STAT5	PF00017	SH2	SH2 domain	Metazoa			STAT5A, STAT5B	STAT5A, STAT5B	1
LIG_SH2_STAT6	PF00017	SH2	SH2 domain	Metazoa			STAT6	STAT6	2
LIG_SH3_1	PF00018	SH3_1	SH3 domain	Mammalia, Opisthokonta, Sce
LIG_SH3_2	PF00018	SH3_1	SH3 domain	Mammalia, Opisthokonta, Sce
LIG_SH3_2	PF07653	SH3_2	Variant SH3 domain	Mammalia, Opisthokonta, Sce
LIG_SH3_2	PF14604	SH3_9	Variant SH3 domain	Mammalia, Opisthokonta, Sce
LIG_SH3_3	PF00018	SH3_1	SH3 domain	Metazoa
LIG_SH3_4	PF00018	SH3_1	SH3 domain	Mammalia, Opisthokonta, Sce
LIG_SH3_5	PF00018	SH3_1	SH3 domain	Metazoa
LIG_Sin3_1	PF02671	PAH	Paired amphipathic helix repeat	Eukaryota
LIG_Sin3_2	PF02671	PAH	Paired amphipathic helix repeat	Eukaryota
LIG_Sin3_3	PF02671	PAH	Paired amphipathic helix repeat	Eukaryota
LIG_SPRY_1	PF00622	SPRY	SPRY domain	Eukaryota
LIG_SUFU_1	PF05076	SUFU	Suppressor of fused protein (SUFU)	Metazoa
LIG_SUFU_1	PF12470	SUFU_C	Suppressor of Fused Gli/Ci N terminal binding domain
LIG_SUMO_SIM_anti_2	PF11976	Rad60-SLD	Ubiquitin-2 like Rad60 SUMO-like	Eukaryota, Virus			SUMO?	SUMO?
LIG_SUMO_SIM_par_1	PF11976	Rad60-SLD	Ubiquitin-2 like Rad60 SUMO-like	Eukaryota, Virus			SUMO?	SUMO?
LIG_SxIP_EBH_1	PF03271	EB1	EB1-like C-terminal motif	Eukaryota						Motif present within basic and Pro/Ser rich sequence regions of microtubule plus-end tracking proteins (+TIPs)
LIG_TPR	PF00515, PF07719, PF07720, PF07721, PF12688, PF13174, PF13176, PF13181, PF13371, PF13374, PF13414, PF13424, PF13428, PF13429, PF13432, PF13431, PF13512, PF14559, PF14561, PF09976, PF18833	TPR_1-22	Tetratricopeptide repeats.	Eukaryota		HSP?, HSC?				Protein sequences end with this motif
LIG_TRAF2_1	PF00917	MATH	MATH domain	Eukaryota			TRAF2	TRAF2?, TRAF6[Dme]		MATH domain not present in C-terminus of these proteins in Pfam
LIG_TRAF2_2	PF00917	MATH	MATH domain	Eukaryota			TRAF2	TRAF2?, TRAF6[Dme]		MATH domain not present in C-terminus of these proteins in Pfam
LIG_TRAF6	PF00917	MATH	MATH domain	Vertebrata			TRAF6	TRAF6		MATH domain not present in C-terminus of these proteins in Pfam
LIG_TRFH_1	PF08558	TRF	Telomere repeat binding factor (TRF)	Eukaryota
LIG_TYR_ITAM	PF00017	SH2	SH2 domain	Vertebrata					4	Motif present in the cytoplasmic region of some immunoreceptors
LIG_TYR_ITIM	PF00017	SH2	SH2 domain	Vertebrata					3	Motif found in the cytoplasmic tail of some inhibitory receptors.
LIG_TYR_ITSM	PF00017	SH2	SH2 domain	Vertebrata					5	Motif present in the cytoplasmic region of the CD150 subfamily.
LIG_UBA3_1	PF00899	ThiF	ThiF family	Eukaryota			NAE1, UBA3
LIG_UFM1_UFIM_1	PF03671	Ufm1	Ubiquitin fold modifier 1 protein	Eukaryota	Fungi
LIG_ULM_U2AF65_1	PF00076	RRM_1	RNA recognition motif. (a.k.a. RRM, RBD, or RNP domain)	Eukaryota			U2AF2	U2AF?
LIG_Vh1_VBS_1	PF01044	Vinculin	Vinculin family	Eukaryota						Motif interacts with N-terminal head domain of Vinculin
LIG_WD40_WDR5_VDV_1	IPR017986	IPR017986	WD40-repeat-containing domain	Eukaryota
LIG_WD40_WDR5_VDV_2	IPR017986	IPR017986	WD40-repeat-containing domain	Fungi
LIG_WD40_WDR5_WIN_1	IPR017986	IPR017986	WD40-repeat-containing domain	Vertebrata
LIG_WD40_WDR5_WIN_2	IPR017986	IPR017986	WD40-repeat-containing domain	Metazoa	Vertebrata
LIG_WD40_WDR5_WIN_3	IPR017986	IPR017986	WD40-repeat-containing domain	Fungi
LIG_WH1	PF00568	WH1	WH1 domain	Eukaryota
LIG_WRPW_1	PF00400	WD40	WD domain, G-beta repeat	Metazoa			TLE1, TLE2, TLE3, TLE4, TLE5, TLE6, TLE7	TLE1, TLE2, TLE3, TLE4, TLE5, TLE6, TLE7, GRO[Dme]		Restricted to C-terminus
LIG_WRPW_2	PF00400	WD40	WD domain, G-beta repeat	Metazoa			TLE1, TLE2, TLE3, TLE4, TLE5, TLE6, TLE7	TLE1, TLE2, TLE3, TLE4, TLE5, TLE6, TLE7, GRO[Dme]
LIG_WW_1	PF00397	WW	WW domain	Eukaryota
LIG_WW_2	PF00397	WW	WW domain	Eukaryota
LIG_WW_3	PF00397	WW	WW domain	Eukaryota
MOD_ASX_betaOH_EGF	PF05118	Asp_Arg_Hydrox	Aspartyl/Asparaginyl beta-hydroxylase	Metazoa
MOD_CAAXbox	PF01239	PPTA	Protein prenyltransferase alpha subunit repeat	Eukaryota			FNTA, PTAR1			Recognised by Farnesyltransferase and Geranylgeranyltransferase type I
MOD_CDK_SPK_2	PF00069	Pkinase	Protein kinase domain	Eukaryota			CDK?, CDC2	CDK?, CDC2?	4	Phosphorylation site
MOD_CDK_SPxK_1	PF00069	Pkinase	Protein kinase domain	Eukaryota			CDK?, CDC2	CDK?, CDC2?	4	Phosphorylation site
MOD_CDK_SPxxK_3	PF00069	Pkinase	Protein kinase domain	Eukaryota			CDK?, CDC2	CDK?, CDC2?	4	Phosphorylation site
MOD_CK1_1	PF00069	Pkinase	Protein kinase domain	Eukaryota			CSNK1?	CSNK1?, YCK2[yeast], CkIIalpha[Dme], gish[Dme]	4	CK1 phosphorylation site
MOD_CK2_1	PF00069	Pkinase	Protein kinase domain	Eukaryota			CSNK2?	CSNK2?, CkIIalpha[Dme], CkIIbeta[Dme]	4	CK2 phosphorylation site
MOD_CMANNOS	PF00535	Glycos_transf_2	Glycosyl transferase family 2	Mammalia, Vertebrata, Cel	Sce, Insecta
MOD_Cter_Amidation	PF01082	Cu2_monooxygen	Copper type II ascorbate-dependent monooxygenase, N-terminal domain	Metazoa
MOD_DYRK1A_RPxSP_1	PF00069	Pkinase	Protein kinase domain	Eukaryota			DYRK1A	DYRK1A , MBK-1, YAK1
MOD_GlcNHglycan	PF01048	PNP_UDP_1	Phosphorylase superfamily	Metazoa						Motif in extracellular proteins
MOD_GlcNHglycan	PF02485	Branch	Core-2/I-Branching enzyme	Metazoa						Motif in extracellular proteins
MOD_GSK3_1	PF00069	Pkinase	Protein kinase domain	Vertebrata			GSK3A, GSK3B	GSK3A, GSK3B	4	GSK3 phosphorylation site
MOD_LATS_1	PF00069	Pkinase	Protein kinase domain	Eukaryota			LATS1, LATS2	LATS1, LATS2, wts[Dme]	6	LATS1/2 phosphorylation site
MOD_LATS_1	PF00433	Pkinase_C	Protein kinase C terminal domain	Metazoa, Fungi
MOD_N-GLC_1	PF02516	STT3	Oligosaccharyl transferase STT3 subunit	Eukaryota
MOD_N-GLC_2	PF02516	STT3	Oligosaccharyl transferase STT3 subunit	Vertebrata
MOD_NEK2_1	PF00069	Pkinase	Protein kinase domain	Eukaryota			NEK2	NEK2	4	NEK2 phosphorylation site
MOD_NEK2_2	PF00069	Pkinase	Protein kinase domain	Eukaryota			NEK2	NEK2	4	NEK2 phosphorylation site
MOD_NMyristoyl	PF02799	NMT_C	Myristoyl-CoA:protein N-myristoyltransferase, C-terminal domain	Eukaryota
MOD_OFUCOSY	PF10250	O-FucT	GDP-fucose protein O-fucosyltransferase	Metazoa
MOD_OGLYCOS	PF02709	Glyco_transf_7C	Galactosyltransferase	Metazoa
MOD_PIKK_1	PF00454	PI3_PI4_kinase	Phosphatidylinositol 3- and 4-kinase	Eukaryota
MOD_PK_1	PF00069	Pkinase	Protein kinase domain	Vertebrata			PHK?	PHK?		PK phosphorylation site
MOD_PKA_1	PF00069	Pkinase	Protein kinase domain	Eukaryota			PRKA?, PRKC?, PRKG?	PRKA?, Pka?[Dme], PRKC?, Pkc?[Dme], aPKC[Dme], PRKG?, Pkg?[Dme]	4	PKA phosphorylation site
MOD_PKA_2	PF00069	Pkinase	Protein kinase domain	Eukaryota			PRKA?, PAK1, PRKC?, PRKG?	PRKA?, Pka?[Dme], PRKC?, Pkc?[Dme], aPKC[Dme], PRKG?, Pkg?[Dme], PAK1, Pak[Dme]	4	PKA phosphorylation site
MOD_PKB_1	PF00069	Pkinase	Protein kinase domain	Eukaryota
MOD_Plk_1	PF00069	Pkinase	Protein kinase domain	Eukaryota			PLK1	PLK1	4	Polo-like kinase phosphorylation site
MOD_Plk_2-3	PF00069	Pkinase	Protein kinase domain	Eukaryota			PLK2, PLK3	PLK2, PLK3	4	Polo-like kinase phosphorylation site
MOD_Plk_4	PF00069	Pkinase	Protein kinase domain	Eukaryota			PLK4	PLK4	4	Polo-like kinase phosphorylation site
MOD_ProDKin_1	PF00069	Pkinase	Protein kinase domain	Vertebrata			MAPK?	MAPK?, MPK?	4	MAPK phosphorylation site. Requires an additional MAPK docking motif	DOC_MAPK_DCC_7, DOC_MAPK_FxFP_2, DOC_MAPK_gen_1, DOC_MAPK_GRA24_9, DOC_MAPK_HePTP_8, DOC_MAPK_JIP1_4, DOC_MAPK_MEF2A_6, DOC_MAPK_NFAT4_5, DOC_MAPK_RevD_3
MOD_ProDKin_1	PF00069	Pkinase	Protein kinase domain	Dme				rl, p38?, bsk, nmo, wnd	4	MAPK phosphorylation site. Requires an additional MAPK docking motif	DOC_MAPK_DCC_7, DOC_MAPK_FxFP_2, DOC_MAPK_gen_1, DOC_MAPK_GRA24_9, DOC_MAPK_HePTP_8, DOC_MAPK_JIP1_4, DOC_MAPK_MEF2A_6, DOC_MAPK_NFAT4_5, DOC_MAPK_RevD_3
MOD_SPalmitoyl_2	PF01529	zf-DHHC	DHHC zinc finger domain	Eukaryota
MOD_SPalmitoyl_4	PF01529	zf-DHHC	DHHC zinc finger domain	Eukaryota
MOD_SUMO_for_1	PF00179	UQ_con	Ubiquitin-conjugating enzyme	Eukaryota
MOD_SUMO_for_1	PF11976	Rad60-SLD	Ubiquitin-2 like RAD60 SUMO-like	Eukaryota			SUMO1	SUMO1
MOD_SUMO_rev_2	PF00179	UQ_con	Ubiquitin-conjugating enzyme	Eukaryota
MOD_SUMO_rev_2	PF11976	Rad60-SLD	Ubiquitin-2 like RAD60 SUMO-like	Eukaryota
MOD_TYR_CSK	PF07714	Pkinase_Tyr	Protein tyrosine kinase	Metazoa			CSK, MATK	CSK?, MATK?,	5
MOD_TYR_DYR	PF00069	Pkinase	Protein kinase domain	Eukaryota			DYRK?, HIPK3	DYRK?, AKR1C2[Xla], MBK?, YAK1, POM1	7	DYRK autophosphorylation site?
MOD_WntLipid	PF03062	MBOAT	MBOAT family	Metazoa		WNT?	PORCN	POR?, MOM-1[Cel], XPOR?,
old_LIG_14-3-3_1	PF00244	14/03/2003	14-3-3 protein
old_LIG_14-3-3_2	PF00244	14/03/2003	14-3-3 protein
old_LIG_14-3-3_3	PF00244	14/03/2003	14-3-3 protein
TRG_AP2beta_CARGO_1	PF09066	B2-adapt-app_C	Beta2-adaptin appendage, C-terminal sub-domain	Metazoa
TRG_Cilium_Arf4_1	PF00025	Arf	ADP-ribosylation factor family	Vertebrata
TRG_ENDOCYTIC_2	PF00928	Adap_comp_sub	Adaptor complexes medium subunit family	Eukaryota		[membrane protein]				Motif has to be present in a membrane protein
TRG_ER_diArg_1	PF00400	WD40	WD domain, G-beta repeat	Eukaryota		[membrane protein]				Motif has to be present in a membrane protein
TRG_ER_diLys_1	PF00400	WD40	WD domain, G-beta repeat	Eukaryota		[membrane protein]	COP1	COP1, WDS[Dme]		Motif has to be present in a membrane proteins and exposed from the membrane lipids
TRG_ER_FFAT_1	PF00635	Motile_Sperm	MSP (Major sperm protein) domain	Eukaryota, Virus
TRG_ER_FFAT_2	PF00635	Motile_Sperm	MSP (Major sperm protein) domain	Opisthokonta, Virus
TRG_ER_KDEL_1	PF00810	ER_lumen_recept	ER lumen protein retaining receptor	Eukaryota
TRG_Golgi_diPhe_1	PF00400	WD40	WD domain, G-beta repeat	Eukaryota			SEC13?, SEC31?	SEC13?, SEC31?
TRG_LysEnd_APsAcLL_1	PF01217	Clat_adaptor_s	Clathrin adaptor complex small chain	Vertebrata		[membrane protein]	AP?	AP?
TRG_LysEnd_APsAcLL_3	PF01217	Clat_adaptor_s	Clathrin adaptor complex small chain	Vertebrata		[membrane protein]	AP3?	AP3?
TRG_LysEnd_GGAAcLL_1	PF00790	VHS	VHS domain	Vertebrata		[membrane protein]	GGA1, GGA2, GGA3	GGA?		Located at C-terminus of type I transmembrane proteins
TRG_LysEnd_GGAAcLL_2	PF00790	VHS	VHS domain	Vertebrata		GGA1, GGA3	GGA1, GGA3	GGA1, GGA3	1	Autoinhibitory intramolecular interaction
TRG_NES_CRM1_1	PF08389	Xpo1	Exportin 1-like protein	Eukaryota
TRG_NLS_Bipartite_1	PF00514	Arm	Armadillo/beta-catenin-like repeat	Metazoa			KPNA?	KPNA?
TRG_NLS_Bipartite_1	PF00514	Arm	Armadillo/beta-catenin-like repeat	Eukaryota	Metazoa			KPNA?, IMP?, IMA?, SRP1[Fungi], CUT15[Fungi]
TRG_NLS_MonoCore_2	PF00514	Arm	Armadillo/beta-catenin-like repeat	Metazoa			KPNA?	KPNA?
TRG_NLS_MonoCore_2	PF00514	Arm	Armadillo/beta-catenin-like repeat	Eukaryota	Metazoa			KPNA?, IMP?, IMA?, SRP1[Fungi], CUT15[Fungi]
TRG_NLS_MonoExtC_3	PF00514	Arm	Armadillo/beta-catenin-like repeat	Metazoa			KPNA?	KPNA?
TRG_NLS_MonoExtC_3	PF00514	Arm	Armadillo/beta-catenin-like repeat	Eukaryota	Metazoa			KPNA?, IMP?, IMA?, SRP1[Fungi], CUT15[Fungi]
TRG_NLS_MonoExtN_4	PF00514	Arm	Armadillo/beta-catenin-like repeat	Metazoa			KPNA?	KPNA?
TRG_NLS_MonoExtN_4	PF00514	Arm	Armadillo/beta-catenin-like repeat	Eukaryota	Metazoa			KPNA?, IMP?, IMA?, SRP1[Fungi], CUT15[Fungi]
TRG_Pf-PMV_PEXEL_1	PF00026	Asp	Eukaryotic aspartyl protease	Plasmodium
TRG_PTS1	PF00515, PF07719, PF07720, PF07721, PF12688, PF13174, PF13176, PF13181, PF13371, PF13374, PF13414, PF13424, PF13428, PF13429, PF13432, PF13431, PF13512, PF14559, PF14561, PF09976, PF18833	TPR_1-22	Tetratricopeptide repeats.	Eukaryota			PEX5?	PEX5?		Located at C-terminus
TRG_PTS2	PF00400	WD40	WD domain, G-beta repeat	Eukaryota	Cel		PEX7	PEX7		Located at N-terminus
DOC_CDC14_PxL_1	PF14671	DSPn	Dual specificity protein phosphatase, N-terminal half
LIG_LSD1_SNAG_1	PF01593	Amino_oxidase	Flavin containing amine oxidoreductase
